# Supplementary material for: Fragmentation of tRNA in Phytophthora infestans asexual life cycle stages and during host plant infection
Source: BMC Microbiol. 2014 Dec 10;14:308. doi: 10.1186/s12866-014-0308-1 (PMC4272539; doi:10.1186/s12866-014-0308-1)
Supplement: Additional file 1: Table S1. — SOLiD sRNA sequencing reads mapped to tRNA clusters in P. infestans isolates R0 and 3928A. Four life cycle stage samples were analyzed from each isolate. [file 12866_2014_308_MOESM1_ESM.xlsx]

## Sheet: read_count
	Sum_reads:	18387	13754	5224	33228	14363	14283	1043	11034
rRNA	tRNA_cluster_length	R0-GC	R0-GS	R0-M	R0-S	3928A-GC	3928A-GS	3928A-M	3928A-S			Key:
kaligned.Ala_tRNA.Cluster0	72	24	10	41	21	12	7	2	15	132		R0-isolate R0
kaligned.Ala_tRNA.Cluster1	73	5	4	1	4	4	3	1	4	26		3928A-isolate 3928A
kaligned.Ala_tRNA.Cluster2	73	131	16	9	67	8	7	0	13	251		GC-germinating cyst
kaligned.Ala_tRNA.Cluster3	73	21	20	26	55	17	29	9	20	197		GS-germinating sporangium
kaligned.Ala_tRNA.Cluster4	74	1	0	0	0	0	0	0	0	1		M-mycelium
kaligned.Ala_tRNA.Cluster5	74	23	10	41	19	9	7	2	15	126		S-sporangium
kaligned.Ala_tRNA.Cluster6	69	0	1	0	0	0	0	0	0	1
kaligned.Arg_tRNA.Cluster0	73	21	12	9	56	42	19	12	26	197
kaligned.Arg_tRNA.Cluster1	74	13	2	3	19	1	2	0	10	50
kaligned.Arg_tRNA.Cluster2	73	1	1	2	7	4	3	0	2	20
kaligned.Arg_tRNA.Cluster3	73	0	0	1	3	2	0	0	0	6
kaligned.Arg_tRNA.Cluster4	73	1445	517	59	1141	217	261	8	254	3902
kaligned.Arg_tRNA.Cluster5	73	1	0	0	2	0	0	0	0	3
kaligned.Arg_tRNA.Cluster6	73	196	64	2	231	34	44	0	33	604
kaligned.Arg_tRNA.Cluster7	72	186	125	32	912	79	173	7	144	1658
kaligned.Arg_tRNA.Cluster8	70	0	0	0	1	2	1	0	1	5
kaligned.Asn_tRNA.Cluster0	73	34	22	6	81	28	16	2	21	210
kaligned.Asn_tRNA.Cluster1	73	143	158	41	169	201	113	10	57	892
kaligned.Asn_tRNA.Cluster2	74	0	0	0	1	0	0	0	1	2
kaligned.Asn_tRNA.Cluster3	73	2	7	5	20	3	5	1	8	51
kaligned.Asn_tRNA.Cluster4	72	298	537	212	1023	198	400	88	264	3020
kaligned.Asn_tRNA.Cluster5	72	90	6	9	81	16	16	2	20	240
kaligned.Asn_tRNA.Cluster6	71	32	69	35	115	75	86	9	38	459
kaligned.Asp_tRNA.Cluster0	72	298	537	212	1023	198	400	88	264	3020
kaligned.Asp_tRNA.Cluster1	74	0	0	0	0	2	0	0	1	3
kaligned.Asp_tRNA.Cluster2	74	111	37	4	235	33	63	0	65	548
kaligned.Asp_tRNA.Cluster3	73	10	10	0	19	5	16	1	6	67
kaligned.Cys_tRNA.Cluster0	72	382	313	15	565	151	264	1	153	1844
kaligned.Cys_tRNA.Cluster1	71	1335	437	561	1298	278	623	50	458	5040
kaligned.Cys_tRNA.Cluster2	70	5	9	2	12	8	8	0	8	52
kaligned.Gln_tRNA.Cluster0	72	129	107	27	496	108	115	2	95	1079
kaligned.Gln_tRNA.Cluster1	82	2	0	0	1	0	0	0	0	3
kaligned.Gln_tRNA.Cluster2	68	0	0	0	2	1	0	1	0	4
kaligned.Gln_tRNA.Cluster3	72	64	17	4	151	24	40	1	40	341
kaligned.Glu_tRNA.Cluster0	73	23	13	1	68	6	21	2	24	158
kaligned.Glu_tRNA.Cluster1	73	13	13	6	43	7	9	1	17	109
kaligned.Glu_tRNA.Cluster2	73	23	13	1	68	6	21	2	24	158
kaligned.Glu_tRNA.Cluster3	75	0	9	3	10	5	7	0	5	39
kaligned.Glu_tRNA.Cluster4	72	139	262	18	873	100	203	6	144	1745
kaligned.Glu_tRNA.Cluster5	72	126	38	9	303	14	22	1	37	550
kaligned.Gly_tRNA.Cluster0	71	389	371	58	833	584	447	21	244	2947
kaligned.Gly_tRNA.Cluster1	72	63	44	11	346	31	53	3	43	594
kaligned.Gly_tRNA.Cluster2	73	0	0	0	4	1	0	0	1	6
kaligned.Gly_tRNA.Cluster3	72	40	92	11	158	37	93	4	47	482
kaligned.Gly_tRNA.Cluster4	72	11	16	7	19	11	24	2	14	104
kaligned.Gly_tRNA.Cluster5	72	13	11	6	27	2	21	2	42	124
kaligned.Gly_tRNA.Cluster6	70	0	0	0	0	0	0	0	0	0
kaligned.Gly_tRNA.Cluster7	70	1	0	0	0	0	0	0	0	1
kaligned.His_tRNA.Cluster0	72	60	135	36	156	138	137	9	51	722
kaligned.His_tRNA.Cluster1	73	3	8	14	10	8	6	0	7	56
kaligned.His_tRNA.Cluster2	72	111	31	15	68	23	42	0	56	346
kaligned.Ile_tRNA.Cluster0	73	953	1058	1382	1126	3586	2216	42	1070	11433
kaligned.Ile_tRNA.Cluster1	74	26	19	1	62	9	16	0	20	153
kaligned.Ile_tRNA.Cluster2	74	179	61	30	173	29	46	3	44	565
kaligned.Ile_tRNA.Cluster3	73	21	81	16	41	47	58	9	63	336
kaligned.Ile_tRNA.Cluster4	73	2	8	4	6	8	5	2	6	41
kaligned.Ile_tRNA.Cluster5	71	0	0	0	0	0	0	0	0	0
kaligned.Ile_tRNA.Cluster6	70	0	1	0	0	0	0	0	1	2
kaligned.Ile_tRNA.Cluster7	70	0	0	0	1	1	1	0	0	3
kaligned.Ile_tRNA.Cluster8	70	0	0	0	0	0	0	0	0	0
kaligned.Leu_tRNA.Cluster0	86	48	101	7	111	253	64	4	44	632
kaligned.Leu_tRNA.Cluster1	84	943	122	20	280	71	93	0	107	1636
kaligned.Leu_tRNA.Cluster10	74	0	1	0	0	2	0	0	0	3
kaligned.Leu_tRNA.Cluster11	71	0	4	1	1	2	3	0	0	11
kaligned.Leu_tRNA.Cluster2	83	7	15	8	12	5	26	4	12	89
kaligned.Leu_tRNA.Cluster3	82	351	268	38	908	156	285	5	247	2258
kaligned.Leu_tRNA.Cluster4	82	1270	1111	72	2583	2003	1370	42	1425	9876
kaligned.Leu_tRNA.Cluster5	80	143	37	2	55	71	49	4	41	402
kaligned.Leu_tRNA.Cluster6	78	30	52	3	103	100	78	1	122	489
kaligned.Leu_tRNA.Cluster7	70	0	2	0	1	0	0	0	1	4
kaligned.Leu_tRNA.Cluster8	75	26	37	14	100	46	25	1	14	263
kaligned.Leu_tRNA.Cluster9	72	0	0	0	2	0	0	0	0	2
kaligned.Lys_tRNA.Cluster0	82	15	43	2	55	32	49	2	11	209
kaligned.Lys_tRNA.Cluster1	73	954	268	27	478	123	107	6	129	2092
kaligned.Lys_tRNA.Cluster2	74	0	1	0	1	1	0	0	0	3
kaligned.Lys_tRNA.Cluster3	73	837	443	34	2450	152	410	3	437	4766
kaligned.Lys_tRNA.Cluster4	73	0	1	0	4	2	2	1	1	11
kaligned.Lys_tRNA.Cluster5	72	0	0	0	0	0	0	0	0	0
kaligned.Lys_tRNA.Cluster6	72	0	0	0	0	0	0	0	0	0
kaligned.Lys_tRNA.Cluster7	71	0	0	1	0	0	1	0	1	3
kaligned.Lys_tRNA.Cluster8	70	0	0	0	1	1	1	0	0	3
kaligned.Met_tRNA.Cluster0	74	488	202	86	468	63	149	7	80	1543
kaligned.Met_tRNA.Cluster1	72	75	20	14	110	15	26	2	19	281
kaligned.Met_tRNA.Cluster2	73	8	20	24	20	12	21	2	16	123
kaligned.Met_tRNA.Cluster3	72	21	11	9	70	14	25	1	24	175
kaligned.Met_tRNA.Cluster4	72	84	85	48	173	52	87	11	44	584
kaligned.Met_tRNA.Cluster5	72	86	110	16	235	49	111	4	60	671
kaligned.Met_tRNA.Cluster6	72	0	0	0	0	0	0	0	0	0
kaligned.Phe_tRNA.Cluster0	104	15	10	5	24	11	9	3	10	87
kaligned.Phe_tRNA.Cluster1	85	0	1	0	0	1	0	0	0	2
kaligned.Phe_tRNA.Cluster2	73	30	85	17	50	48	59	9	65	363
kaligned.Phe_tRNA.Cluster3	74	46	6	1	27	6	4	1	6	97
kaligned.Pro_tRNA.Cluster0	81	1	0	0	2	0	1	4	0	8
kaligned.Pro_tRNA.Cluster1	75	149	48	10	98	18	18	1	34	376
kaligned.Pro_tRNA.Cluster2	72	39	36	12	103	48	27	1	17	283
kaligned.Pro_tRNA.Cluster3	72	0	1	0	2	3	1	1	3	11
kaligned.Pseudo_tRNA.Cluster0	102	0	0	2	2	2	1	0	2	9
kaligned.Pseudo_tRNA.Cluster1	88	2	4	1	2	12	0	0	1	22
kaligned.Pseudo_tRNA.Cluster10	76	0	1	4	2	0	2	0	1	10
kaligned.Pseudo_tRNA.Cluster11	75	0	1	0	1	0	0	0	0	2
kaligned.Pseudo_tRNA.Cluster12	75	0	0	1	1	0	1	0	1	4
kaligned.Pseudo_tRNA.Cluster13	72	38	37	12	105	49	27	1	17	286
kaligned.Pseudo_tRNA.Cluster14	72	15	5	1	53	4	9	2	19	108
kaligned.Pseudo_tRNA.Cluster15	75	9	3	0	16	2	2	0	4	36
kaligned.Pseudo_tRNA.Cluster16	75	0	0	0	0	0	0	0	0	0
kaligned.Pseudo_tRNA.Cluster17	68	0	6	3	3	4	8	1	8	33
kaligned.Pseudo_tRNA.Cluster18	72	1	0	0	2	1	1	1	0	6
kaligned.Pseudo_tRNA.Cluster19	72	0	2	4	2	3	3	1	5	20
kaligned.Pseudo_tRNA.Cluster2	88	50	9	9	7	11	3	0	7	96
kaligned.Pseudo_tRNA.Cluster20	72	0	0	0	2	3	1	1	3	10
kaligned.Pseudo_tRNA.Cluster21	74	0	0	0	0	0	0	0	0	0
kaligned.Pseudo_tRNA.Cluster22	74	2	1	0	0	4	1	0	0	8
kaligned.Pseudo_tRNA.Cluster23	72	24	10	41	21	12	7	2	15	132
kaligned.Pseudo_tRNA.Cluster24	74	3	0	1	3	1	0	0	0	8
kaligned.Pseudo_tRNA.Cluster25	74	0	0	0	0	0	0	1	1	2
kaligned.Pseudo_tRNA.Cluster26	74	0	1	0	0	1	1	0	0	3
kaligned.Pseudo_tRNA.Cluster27	73	2	2	1	8	0	2	1	2	18
kaligned.Pseudo_tRNA.Cluster28	72	47	93	13	167	42	94	4	52	512
kaligned.Pseudo_tRNA.Cluster29	75	0	0	0	1	0	0	0	0	1
kaligned.Pseudo_tRNA.Cluster3	84	0	0	0	0	0	0	0	0	0
kaligned.Pseudo_tRNA.Cluster30	73	16	15	23	34	16	22	9	10	145
kaligned.Pseudo_tRNA.Cluster31	73	1	1	1	0	0	1	0	0	4
kaligned.Pseudo_tRNA.Cluster32	73	483	219	92	1057	355	252	22	363	2843
kaligned.Pseudo_tRNA.Cluster33	73	0	0	0	1	0	1	0	0	2
kaligned.Pseudo_tRNA.Cluster34	72	0	0	0	2	0	1	0	0	3
kaligned.Pseudo_tRNA.Cluster35	72	0	0	0	0	0	0	0	0	0
kaligned.Pseudo_tRNA.Cluster36	72	0	0	0	0	0	0	0	0	0
kaligned.Pseudo_tRNA.Cluster37	72	94	144	42	233	153	168	4	162	1000
kaligned.Pseudo_tRNA.Cluster38	72	1	0	0	3	4	2	2	3	15
kaligned.Pseudo_tRNA.Cluster39	72	0	0	0	0	0	0	0	0	0
kaligned.Pseudo_tRNA.Cluster4	83	5	5	0	11	2	3	0	4	30
kaligned.Pseudo_tRNA.Cluster40	72	0	1	1	1	0	2	0	2	7
kaligned.Pseudo_tRNA.Cluster41	72	0	0	0	0	1	0	0	0	1
kaligned.Pseudo_tRNA.Cluster42	72	0	1	0	5	0	1	0	2	9
kaligned.Pseudo_tRNA.Cluster43	72	0	0	0	0	0	0	0	0	0
kaligned.Pseudo_tRNA.Cluster44	72	0	0	0	0	0	0	0	0	0
kaligned.Pseudo_tRNA.Cluster45	73	0	2	0	1	2	1	0	1	7
kaligned.Pseudo_tRNA.Cluster46	72	8	10	1	15	21	6	4	6	71
kaligned.Pseudo_tRNA.Cluster47	72	15	4	7	22	23	14	12	19	116
kaligned.Pseudo_tRNA.Cluster48	72	0	0	1	4	1	1	0	2	9
kaligned.Pseudo_tRNA.Cluster49	72	1	0	0	1	0	0	0	0	2
kaligned.Pseudo_tRNA.Cluster5	79	4	4	0	6	8	2	0	2	26
kaligned.Pseudo_tRNA.Cluster50	72	294	522	204	997	188	391	88	254	2938
kaligned.Pseudo_tRNA.Cluster51	71	0	0	0	0	0	0	0	0	0
kaligned.Pseudo_tRNA.Cluster52	71	0	0	0	0	0	0	0	0	0
kaligned.Pseudo_tRNA.Cluster53	71	0	0	0	0	1	0	0	0	1
kaligned.Pseudo_tRNA.Cluster54	71	0	0	0	0	0	0	0	0	0
kaligned.Pseudo_tRNA.Cluster55	71	0	2	0	0	1	0	1	3	7
kaligned.Pseudo_tRNA.Cluster56	68	0	8	5	3	6	11	1	9	43
kaligned.Pseudo_tRNA.Cluster57	70	0	0	4	1	4	3	1	6	19
kaligned.Pseudo_tRNA.Cluster58	70	0	0	0	1	0	0	0	0	1
kaligned.Pseudo_tRNA.Cluster59	70	4	5	3	14	10	3	0	4	43
kaligned.Pseudo_tRNA.Cluster6	78	0	0	0	0	0	0	0	0	0
kaligned.Pseudo_tRNA.Cluster60	70	0	0	0	0	0	0	0	0	0
kaligned.Pseudo_tRNA.Cluster61	69	32	24	14	34	15	37	1	14	171
kaligned.Pseudo_tRNA.Cluster62	66	0	0	0	0	0	0	0	0	0
kaligned.Pseudo_tRNA.Cluster63	61	23	10	41	18	8	7	2	15	124
kaligned.Pseudo_tRNA.Cluster7	72	0	2	1	5	0	2	0	2	12
kaligned.Pseudo_tRNA.Cluster8	72	0	1	1	3	5	3	0	0	13
kaligned.Pseudo_tRNA.Cluster9	72	4	11	14	12	30	11	0	14	96
kaligned.SeC_tRNA.Cluster0	73	0	0	0	1	0	0	0	0	1
kaligned.SeC_tRNA.Cluster1	73	0	1	0	4	1	2	0	0	8
kaligned.SeC_tRNA.Cluster2	72	97	153	44	236	152	172	4	162	1020
kaligned.Ser_tRNA.Cluster0	89	59	22	36	15	19	11	2	16	180
kaligned.Ser_tRNA.Cluster1	80	148	125	12	319	108	153	12	115	992
kaligned.Ser_tRNA.Cluster10	72	15	14	12	41	21	10	1	9	123
kaligned.Ser_tRNA.Cluster11	72	23	10	41	18	8	7	2	15	124
kaligned.Ser_tRNA.Cluster2	85	366	126	97	394	63	143	9	80	1278
kaligned.Ser_tRNA.Cluster3	81	12	13	7	46	24	22	5	10	139
kaligned.Ser_tRNA.Cluster4	79	8	3	1	9	1	1	0	2	25
kaligned.Ser_tRNA.Cluster5	72	1	0	0	3	2	1	1	0	8
kaligned.Ser_tRNA.Cluster6	74	379	304	14	556	149	256	1	146	1805
kaligned.Ser_tRNA.Cluster7	72	0	2	4	2	3	3	1	5	20
kaligned.Ser_tRNA.Cluster8	73	34	22	6	80	28	16	1	20	207
kaligned.Ser_tRNA.Cluster9	72	85	108	16	235	47	111	4	60	666
kaligned.Thr_tRNA.Cluster0	106	15	5	4	20	11	7	2	5	69
kaligned.Thr_tRNA.Cluster1	81	101	15	5	201	42	3	0	57	424
kaligned.Thr_tRNA.Cluster2	72	47	93	13	167	42	94	4	52	512
kaligned.Thr_tRNA.Cluster3	74	1	0	0	3	1	1	1	0	7
kaligned.Thr_tRNA.Cluster4	73	1	1	1	0	0	0	1	0	4
kaligned.Thr_tRNA.Cluster5	72	3	5	11	8	9	14	0	9	59
kaligned.Thr_tRNA.Cluster6	72	0	2	0	1	0	0	0	0	3
kaligned.Thr_tRNA.Cluster7	72	0	0	0	0	0	0	0	0	0
kaligned.Thr_tRNA.Cluster8	72	18	14	7	47	21	18	1	15	141
kaligned.Thr_tRNA.Cluster9	71	0	0	0	0	0	0	0	0	0
kaligned.Trp_tRNA.Cluster0	74	18	41	2	57	29	51	3	11	212
kaligned.Trp_tRNA.Cluster1	72	23	15	5	38	22	31	2	29	165
kaligned.Trp_tRNA.Cluster2	72	97	153	44	237	154	172	4	165	1026
kaligned.Tyr_tRNA.Cluster0	104	15	9	7	27	13	11	3	11	96
kaligned.Tyr_tRNA.Cluster1	84	46	20	19	25	22	37	2	32	203
kaligned.Tyr_tRNA.Cluster2	74	32	22	6	77	28	15	1	18	199
kaligned.Tyr_tRNA.Cluster3	71	298	533	209	1015	197	402	88	261	3003
kaligned.Undet_tRNA.Cluster0	89	48	100	4	107	250	62	4	41	616
kaligned.Undet_tRNA.Cluster1	83	12	15	4	48	25	9	4	8	125
kaligned.Undet_tRNA.Cluster10	74	0	0	0	0	0	0	0	0	0
kaligned.Undet_tRNA.Cluster11	72	1	0	0	2	1	1	1	0	6
kaligned.Undet_tRNA.Cluster12	73	124	98	14	490	86	107	2	81	1002
kaligned.Undet_tRNA.Cluster13	72	0	0	0	2	0	1	0	0	3
kaligned.Undet_tRNA.Cluster14	72	142	158	42	169	201	113	11	57	893
kaligned.Undet_tRNA.Cluster15	72	8	3	1	9	1	1	0	2	25
kaligned.Undet_tRNA.Cluster16	72	381	309	14	559	150	263	1	149	1826
kaligned.Undet_tRNA.Cluster17	72	0	0	0	0	0	0	0	0	0
kaligned.Undet_tRNA.Cluster18	72	484	218	92	1054	353	253	22	363	2839
kaligned.Undet_tRNA.Cluster19	71	0	0	0	0	0	0	0	0	0
kaligned.Undet_tRNA.Cluster2	80	0	0	0	0	0	0	0	0	0
kaligned.Undet_tRNA.Cluster20	70	0	0	0	0	0	0	0	0	0
kaligned.Undet_tRNA.Cluster21	65	0	0	0	0	0	2	0	0	2
kaligned.Undet_tRNA.Cluster22	64	24	10	41	19	8	7	2	15	126
kaligned.Undet_tRNA.Cluster23	62	51	76	6	387	44	35	2	60	661
kaligned.Undet_tRNA.Cluster24	62	1	1	1	2	1	0	0	0	6
kaligned.Undet_tRNA.Cluster25	59	97	153	44	236	153	172	4	163	1022
kaligned.Undet_tRNA.Cluster3	79	142	37	2	48	71	49	4	41	394
kaligned.Undet_tRNA.Cluster4	74	237	516	204	963	184	387	88	246	2825
kaligned.Undet_tRNA.Cluster5	74	6	13	0	18	52	19	4	2	114
kaligned.Undet_tRNA.Cluster6	75	0	1	0	0	1	0	1	3	6
kaligned.Undet_tRNA.Cluster7	74	0	3	0	1	1	2	0	3	10
kaligned.Undet_tRNA.Cluster8	74	3	9	2	4	1	4	0	3	26
kaligned.Undet_tRNA.Cluster9	74	20	12	9	55	41	18	12	23	190
kaligned.Val_tRNA.Cluster0	73	24	53	10	174	20	68	2	51	402
kaligned.Val_tRNA.Cluster1	68	0	6	3	3	4	8	1	8	33
kaligned.Val_tRNA.Cluster2	77	3	1	1	2	2	0	0	4	13
kaligned.Val_tRNA.Cluster3	73	191	115	44	494	163	117	18	167	1309
kaligned.Val_tRNA.Cluster4	73	14	5	3	29	4	6	0	6	67
kaligned.Val_tRNA.Cluster5	73	1	1	0	2	3	1	0	2	10
kaligned.Val_tRNA.Cluster6	71	381	368	51	826	542	435	17	228	2848
kaligned.Val_tRNA.Cluster7	70	7	3	2	9	6	1	0	2	30
