# Supplementary material for: Fragmentation of tRNA in Phytophthora infestans asexual life cycle stages and during host plant infection
Source: BMC Microbiol. 2014 Dec 10;14:308. doi: 10.1186/s12866-014-0308-1 (PMC4272539; doi:10.1186/s12866-014-0308-1)
Supplement: Additional file 9: Table S2. — Illumina sRNA sequencing reads mapped to tRNA clusters in isolate 88069 and the PiDcl1 silenced transformant. Three infection stage samples (24, 48 and 72 hpi) and one mycelium stage sample were analyzed from each line. [file 12866_2014_308_MOESM9_ESM.xlsx]

## Sheet: read_count
	88069_24hpi	88069_48hpi	88069_72hpi	88069_mycelium	PiDcl1_24hpi	PiDcl1_48hpi	PiDcl1_72hpi	PiDcl1_mycelium
Ala_tRNA.Cluster0	0	0	0	0	0	0	0	0
Ala_tRNA.Cluster1	1	3	0	5	0	0	0	20
Ala_tRNA.Cluster2	27	65	149	509	16	24	3	565
Ala_tRNA.Cluster3	101	78	1012	84	152	139	117	209
Ala_tRNA.Cluster4	0	0	0	0	0	0	0	0
Ala_tRNA.Cluster5	0	0	0	0	0	0	0	0
Ala_tRNA.Cluster6	0	0	0	3	0	0	0	1
Arg_tRNA.Cluster0	0	2	3	9	0	0	0	91
Arg_tRNA.Cluster1	7	8	69	124	3	9	3	621
Arg_tRNA.Cluster2	1	9	18	18	1	1	1	78
Arg_tRNA.Cluster3	72	149	369	405	27	47	12	655
Arg_tRNA.Cluster4	19	67	109	239	16	24	8	1427
Arg_tRNA.Cluster5	1	9	10	31	0	1	1	24
Arg_tRNA.Cluster6	43	83	180	345	16	26	4	957
Arg_tRNA.Cluster7	198	147	1115	101	695	166	225	77
Arg_tRNA.Cluster8	0	0	0	0	0	0	0	0
Asn_tRNA.Cluster0	0	0	0	3	1	0	0	3
Asn_tRNA.Cluster1	0	2	2	2	1	1	1	7
Asn_tRNA.Cluster2	0	2	7	13	1	0	0	8
Asn_tRNA.Cluster3	0	0	0	0	0	0	0	0
Asn_tRNA.Cluster4	2	0	1	5	1	0	0	62
Asn_tRNA.Cluster5	386	648	1823	4495	162	301	45	8025
Asn_tRNA.Cluster6	0	0	0	0	0	0	0	0
Asp_tRNA.Cluster0	621	1551	1577	11	725	3092	1027	45
Asp_tRNA.Cluster1	0	0	1	1	0	1	0	1
Asp_tRNA.Cluster2	83	124	193	1240	22	25	12	1726
Asp_tRNA.Cluster3	0	0	0	0	0	0	0	0
Cys_tRNA.Cluster0	0	0	1	10	0	2	0	13
Cys_tRNA.Cluster1	963	1748	3218	6285	366	582	135	6948
Cys_tRNA.Cluster2	0	0	0	0	0	0	0	0
Gln_tRNA.Cluster0	1	3	8	19	8	16	4	99
Gln_tRNA.Cluster1	0	0	0	0	0	0	0	0
Gln_tRNA.Cluster2	0	0	0	0	0	0	0	0
Gln_tRNA.Cluster3	88	104	301	302	17	40	11	574
Glu_tRNA.Cluster0	0	0	0	0	0	0	0	0
Glu_tRNA.Cluster1	1	1	2	11	2	1	1	13
Glu_tRNA.Cluster2	0	0	0	0	0	0	0	0
Glu_tRNA.Cluster3	0	0	0	0	0	0	0	1
Glu_tRNA.Cluster4	122	182	138	867	52	43	13	11696
Glu_tRNA.Cluster5	644	1216	2193	2884	153	380	58	1881
Gly_tRNA.Cluster0	8	34	105	1209	29	36	4	2895
Gly_tRNA.Cluster1	301	1151	849	4623	185	490	63	24067
Gly_tRNA.Cluster2	0	0	0	0	0	0	0	0
Gly_tRNA.Cluster3	0	0	0	0	0	0	0	2
Gly_tRNA.Cluster4	7	2	30	52	5	5	2	143
Gly_tRNA.Cluster5	12	16	44	240	11	4	4	216
Gly_tRNA.Cluster6	0	0	0	0	0	0	0	0
Gly_tRNA.Cluster7	1	1	1	0	1	4	1	0
His_tRNA.Cluster0	6	36	27	213	2	8	0	1103
His_tRNA.Cluster1	1	0	5	0	1	0	1	6
His_tRNA.Cluster2	15	16	193	367	13	10	1	2662
Ile_tRNA.Cluster0	221	377	641	4210	97	86	29	18716
Ile_tRNA.Cluster1	76	136	237	26	147	195	131	92
Ile_tRNA.Cluster2	696	251	1633	2256	138	258	37	3949
Ile_tRNA.Cluster3	0	0	0	0	0	0	0	0
Ile_tRNA.Cluster4	0	0	0	3	0	0	0	0
Ile_tRNA.Cluster5	0	0	1	3	0	0	0	2
Ile_tRNA.Cluster6	0	0	0	0	0	0	0	5
Ile_tRNA.Cluster7	0	0	0	0	0	0	0	1
Ile_tRNA.Cluster8	0	0	0	1	0	0	0	2
Leu_tRNA.Cluster0	0	1	4	19	0	0	0	26
Leu_tRNA.Cluster1	51	95	134	352	19	34	3	943
Leu_tRNA.Cluster10	0	0	0	0	0	0	0	0
Leu_tRNA.Cluster11	0	0	0	2	0	0	0	1
Leu_tRNA.Cluster2	17	10	94	395	15	13	3	3009
Leu_tRNA.Cluster3	81	271	644	1649	86	82	42	10381
Leu_tRNA.Cluster4	62	92	165	290	33	23	16	393
Leu_tRNA.Cluster5	5	14	14	7	15	29	29	3
Leu_tRNA.Cluster6	2141	1240	2843	4151	263	414	155	2601
Leu_tRNA.Cluster7	0	0	0	0	0	0	0	0
Leu_tRNA.Cluster8	0	0	2	1	0	0	0	7
Leu_tRNA.Cluster9	0	0	0	1	0	0	0	0
Lys_tRNA.Cluster0	5	11	16	243	1	3	1	1027
Lys_tRNA.Cluster1	0	1	7	3	0	0	0	35
Lys_tRNA.Cluster2	0	0	0	0	0	0	0	0
Lys_tRNA.Cluster3	1786	2337	8915	4778	1841	1680	1111	3851
Lys_tRNA.Cluster4	0	0	1	0	0	0	0	0
Lys_tRNA.Cluster5	0	0	0	1	0	0	0	0
Lys_tRNA.Cluster6	0	0	1	0	0	1	1	0
Lys_tRNA.Cluster7	1	1	1	4	0	0	0	6
Lys_tRNA.Cluster8	0	0	0	0	0	0	0	0
Met_tRNA.Cluster0	1380	465	2586	2548	160	551	46	2891
Met_tRNA.Cluster1	39	229	495	712	55	68	31	2345
Met_tRNA.Cluster2	2	8	18	187	2	2	1	131
Met_tRNA.Cluster3	134	87	433	1135	63	61	24	951
Met_tRNA.Cluster4	71	186	378	2730	36	45	9	5699
Met_tRNA.Cluster5	0	0	0	0	0	0	0	0
Met_tRNA.Cluster6	0	0	0	0	0	0	0	0
Phe_tRNA.Cluster0	0	0	0	0	0	0	0	0
Phe_tRNA.Cluster1	8	5	20	0	6	18	4	0
Phe_tRNA.Cluster2	12	15	46	40	14	32	24	108
Phe_tRNA.Cluster3	29	103	150	364	16	46	7	384
Pro_tRNA.Cluster0	0	0	0	0	0	0	0	0
Pro_tRNA.Cluster1	2627	3111	5775	7965	579	1199	194	5462
Pro_tRNA.Cluster2	1	3	2	0	4	4	4	1
Pro_tRNA.Cluster3	0	0	0	0	0	0	0	0
SeC_tRNA.Cluster0	0	0	0	2	0	0	0	2
SeC_tRNA.Cluster1	0	0	0	0	1	0	0	0
SeC_tRNA.Cluster2	0	0	0	0	0	0	0	0
Ser_tRNA.Cluster0	89	119	282	842	20	118	7	927
Ser_tRNA.Cluster1	3	13	44	441	2	3	2	890
Ser_tRNA.Cluster10	17	30	57	42	11	14	25	55
Ser_tRNA.Cluster11	0	0	0	0	0	0	0	0
Ser_tRNA.Cluster2	79	115	839	2122	78	59	21	11213
Ser_tRNA.Cluster3	429	196	621	3090	142	185	31	2495
Ser_tRNA.Cluster4	0	0	0	0	0	0	0	0
Ser_tRNA.Cluster5	0	0	0	6	0	0	0	3
Ser_tRNA.Cluster6	0	0	0	0	0	0	0	0
Ser_tRNA.Cluster7	0	0	0	0	0	0	0	0
Ser_tRNA.Cluster8	0	0	0	0	0	0	0	0
Ser_tRNA.Cluster9	0	0	0	0	0	0	0	0
Thr_tRNA.Cluster0	0	0	0	0	0	0	0	0
Thr_tRNA.Cluster1	0	0	1	2	0	0	0	2
Thr_tRNA.Cluster2	0	0	0	0	0	0	0	0
Thr_tRNA.Cluster3	0	0	0	1	0	0	0	1
Thr_tRNA.Cluster4	0	0	0	0	0	0	0	1
Thr_tRNA.Cluster5	18	24	63	142	20	13	9	855
Thr_tRNA.Cluster6	0	0	0	0	0	0	0	0
Thr_tRNA.Cluster7	0	0	0	0	0	0	0	1
Thr_tRNA.Cluster8	0	0	0	0	0	0	0	2
Thr_tRNA.Cluster9	0	0	0	0	0	0	0	0
Trp_tRNA.Cluster0	0	1	1	38	0	0	0	4
Trp_tRNA.Cluster1	71	33	131	107	21	29	6	114
Trp_tRNA.Cluster2	0	0	16	41	1	1	1	146
Tyr_tRNA.Cluster0	1	3	45	68	4	2	0	396
Tyr_tRNA.Cluster1	193	192	414	1641	96	111	58	3475
Tyr_tRNA.Cluster2	0	0	0	0	0	0	0	0
Tyr_tRNA.Cluster3	0	0	1	2	1	1	0	37
Val_tRNA.Cluster0	45	78	154	267	16	31	5	615
Val_tRNA.Cluster1	0	0	0	0	0	0	0	0
Val_tRNA.Cluster2	1	0	4	69	1	0	0	111
Val_tRNA.Cluster3	28	53	125	401	27	25	15	1431
Val_tRNA.Cluster4	31	123	249	200	15	15	7	396
Val_tRNA.Cluster5	1	5	4	0	0	17	2	0
Val_tRNA.Cluster6	0	0	1	8	1	1	0	12
Val_tRNA.Cluster7	8	4	5	6	7	6	3	6
	14191	17495	42066	68339	6738	10953	3851	153133
